# Supplementary material for: TREM2 improves neurological dysfunction and attenuates neuroinflammation, TLR signaling and neuronal apoptosis in the acute phase of intracerebral hemorrhage
Source: Front Aging Neurosci. 2022 Oct 24;14:967825. doi: 10.3389/fnagi.2022.967825 (PMC9637852; doi:10.3389/fnagi.2022.967825)
Supplement: Supplementary file 1 [file Data_Sheet_1.ZIP]

Archive with 21 entries (20 files):
- Original Files of WB bands/
- Original Files of WB bands/bax1.tif
- Original Files of WB bands/CD206.tif
- Original Files of WB bands/erk.tif
- Original Files of WB bands/IL-1β.tif
- Original Files of WB bands/inos.tif
- Original Files of WB bands/p-erk.tif
- Original Files of WB bands/p-p38.tif
- Original Files of WB bands/p-p65.tif
- Original Files of WB bands/p38.tif
- Original Files of WB bands/P65 and its tubulin.tif
- Original Files of WB bands/the 2nd blot is the tubulin of TREM2 following  Oxygen.Tif
- Original Files of WB bands/TLR4.tif
- Original Files of WB bands/TNFa.tif
- Original Files of WB bands/trem2 timepoints.tif
- Original Files of WB bands/trem2overexpression.tif
- Original Files of WB bands/TREM2(following Oxygen).Tif
- Original Files of WB bands/tubulin and bcl2.Tif
- Original Files of WB bands/tubulin of tlr4.tif
- Original Files of WB bands/tubulin of TREM2 timepoints.tif
- Original Files of WB bands/tubulin.Tif
