# Supplementary material for: TREM2 improves neurological dysfunction and attenuates neuroinflammation, TLR signaling and neuronal apoptosis in the acute phase of intracerebral hemorrhage
Source: Front Aging Neurosci. 2022 Oct 24;14:967825. doi: 10.3389/fnagi.2022.967825 (PMC9637852; doi:10.3389/fnagi.2022.967825)
Supplement: Supplementary file 2 [file Data_Sheet_2.ZIP]

Archive with 11 entries (10 files):
- Original Files of Tunel Images/
- Original Files of Tunel Images/AAV-NC-dapi.jpg
- Original Files of Tunel Images/AAV-NC.jpg
- Original Files of Tunel Images/AAV-TREM2-dapi.jpg
- Original Files of Tunel Images/AAV-TREM2.jpg
- Original Files of Tunel Images/sham-dapi.jpg
- Original Files of Tunel Images/sham.jpg
- Original Files of Tunel Images/tak242-dapi.jpg
- Original Files of Tunel Images/TAK242-NC-dapi.jpg
- Original Files of Tunel Images/TAK242-NC.jpg
- Original Files of Tunel Images/TAK242.jpg
