# Supplementary material for: TREM2 improves neurological dysfunction and attenuates neuroinflammation, TLR signaling and neuronal apoptosis in the acute phase of intracerebral hemorrhage
Source: Front Aging Neurosci. 2022 Oct 24;14:967825. doi: 10.3389/fnagi.2022.967825 (PMC9637852; doi:10.3389/fnagi.2022.967825)
Supplement: Supplementary file 5 [file Data_Sheet_5.ZIP]

Archive with 6 entries (6 files):
- Immunochemical staining of TREM2/1-BV2-NC.tif
- Immunochemical staining of TREM2/2-BV2-Oxygen.tif
- Immunochemical staining of TREM2/3-BV2-Oxygen+TAK242.tif
- Immunochemical staining of TREM2/4-LV-TREM2-NC.tif
- Immunochemical staining of TREM2/5-LV-TREM2-Oxygen.tif
- Immunochemical staining of TREM2/6-LV-TREM2-Oxygen+TAK242.tif
