# Supplementary material for: TREM2 improves neurological dysfunction and attenuates neuroinflammation, TLR signaling and neuronal apoptosis in the acute phase of intracerebral hemorrhage
Source: Front Aging Neurosci. 2022 Oct 24;14:967825. doi: 10.3389/fnagi.2022.967825 (PMC9637852; doi:10.3389/fnagi.2022.967825)
Supplement: Supplementary file 7 [file Data_Sheet_7.ZIP]

Archive with 3 entries (3 files):
- Original files of supplementary figure 1/20220502marker of tubulin and TNF-a┴.Tif
- Original files of supplementary figure 1/20220502tubulin and TNF-a┴ (2).Tif
- Original files of supplementary figure 1/TLR4 and IL-1a┬.Tif
