# Supplementary material for: TREM2 improves neurological dysfunction and attenuates neuroinflammation, TLR signaling and neuronal apoptosis in the acute phase of intracerebral hemorrhage
Source: Front Aging Neurosci. 2022 Oct 24;14:967825. doi: 10.3389/fnagi.2022.967825 (PMC9637852; doi:10.3389/fnagi.2022.967825)
Supplement: Supplementary file 8 [file Data_Sheet_8.ZIP]

Archive with 18 entries (18 files):
- original images of TREM2 Immunofluorescence staining/BV2-control-1.tif
- original images of TREM2 Immunofluorescence staining/BV2-control-2.tif
- original images of TREM2 Immunofluorescence staining/BV2-control-3.tif
- original images of TREM2 Immunofluorescence staining/BV2-oxyhb-1.tif
- original images of TREM2 Immunofluorescence staining/BV2-oxyhb-2.tif
- original images of TREM2 Immunofluorescence staining/BV2-oxyhb-3.tif
- original images of TREM2 Immunofluorescence staining/BV2-TAK242-1.tif
- original images of TREM2 Immunofluorescence staining/BV2-TAK242-2.tif
- original images of TREM2 Immunofluorescence staining/BV2-TAK242-3.tif
- original images of TREM2 Immunofluorescence staining/LV-TREM2-control-1.tif
- original images of TREM2 Immunofluorescence staining/LV-TREM2-control-2.tif
- original images of TREM2 Immunofluorescence staining/LV-TREM2-control-3.tif
- original images of TREM2 Immunofluorescence staining/LV-TREM2-oxyhb-1.tif
- original images of TREM2 Immunofluorescence staining/LV-TREM2-oxyhb-2.tif
- original images of TREM2 Immunofluorescence staining/LV-TREM2-oxyhb-3.tif
- original images of TREM2 Immunofluorescence staining/LV-TREM2-TAK242-1.tif
- original images of TREM2 Immunofluorescence staining/LV-TREM2-TAK242-2.tif
- original images of TREM2 Immunofluorescence staining/LV-TREM2-TAK242-3.tif
